# Supplementary material for: What Is the Role of Therapeutic Plasma Exchange as an Adjunctive Treatment in Severe COVID-19: A Systematic Review
Source: Viruses. 2021 Jul 28;13(8):1484. doi: 10.3390/v13081484 (PMC8402853; doi:10.3390/v13081484)
Supplement: Supplementary file 1 [file viruses-13-01484-s001.zip]

Archive with 1 entries (1 files):
- viruses-1304171-supplementary.pdf
